# Supplementary material for: Feed Components and Timing to Improve the Feed Conversion Ratio for Sustainable Aquaculture Using Starch
Source: Int J Mol Sci. 2024 Jul 19;25(14):7921. doi: 10.3390/ijms25147921 (PMC11276616; doi:10.3390/ijms25147921)
Supplement: Supplementary file 1 [file ijms-25-07921-s001.zip]

Archive with 1 entries (1 files):
- ijms-3082113-supplementary.xlsx
