# Supplementary material for: Feed Components and Timing to Improve the Feed Conversion Ratio for Sustainable Aquaculture Using Starch
Source: Int J Mol Sci. 2024 Jul 19;25(14):7921. doi: 10.3390/ijms25147921 (PMC11276616; doi:10.3390/ijms25147921)
Supplement: Supplementary file 1 [file ijms-25-07921-s001.zip › ijms-3082113-supplementary.xlsx]

## Sheet: Sheet1
ID	Amino acids	H	C
1	Alanine	1.464	18.76
	Alanine	3.758	53.05
	Alanine
2	Arginine	3.761	57.26
	Arginine	3.235	43.32
	Arginine	1.906	30.49
	Arginine	1.68	26.45
	Arginine
3	Asparagine	3.993	54.13
	Asparagine	2.944	37.43
	Asparagine	2.843	37.36
	Asparagine
4	Aspartic Acid	3.908	55.09
	Aspartic Acid	2.803	39.48
	Aspartic Acid	2.712	39.33
	Aspartic Acid
5	Cysteine	3.949	58.88
	Cysteine	3.052	27.79
	Cysteine
6	Glutamic acid	3.743	57.64
	Glutamic acid	2.34	36.36
	Glutamic acid	2.085	29.82
	Glutamic acid
7	Glutamine	3.758	57.23
	Glutamine	2.439	33.93
	Glutamine	2.122	29.29
	Glutamine
8	Glycine	3.542	44.06
	Glycine
9	Histidine	8.025	138.37
	Histidine	7.136	119.99
	Histidine	4.004	57.28
	Histidine	3.267	30.2
	Histidine	3.208	30.08
	Histidine
10	Hydroxyproline	3.357	55.7
	Hydroxyproline	3.453	55.7
	Hydroxyproline	4.641	72.76
	Hydroxyproline	2.415	40.05
	Hydroxyproline	2.142	40.05
	Hydroxyproline	4.327	62.56
	Hydroxyproline
11	Isoleucine	0.995	17.37
	Isoleucine	0.926	13.91
	Isoleucine
12	Leucine	3.741	56.21
	Leucine	1.703	42.6
	Leucine	0.95	24.36
	Leucine
13	Lysine	3.018	42.12
	Lysine	1.884	32.65
	Lysine	1.718	29.15
	Lysine	1.493	24.04
	Lysine	3.747	57.45
	Lysine
14	Methionine	3.848	56.84
	Methionine	2.634	31.58
	Methionine	2.179	32.72
	Methionine	2.103	16.57
	Methionine
15	Phenylalanine	7.419	131.81
	Phenylalanine	7.366	130.43
	Phenylalanine	7.316	132.12
	Phenylalanine	3.976	58.93
	Phenylalanine	3.274	39.15
	Phenylalanine	3.11	39.15
	Phenylalanine
16	Proline	4.127	64.04
	Proline	3.407	48.96
	Proline	3.324	48.96
	Proline	2.068	31.84
	Proline	1.992	26.45
	Proline
17	Serine	3.836	59.08
	Serine	3.959	62.96
18	Threonine	4.244	68.91
	Threonine	3.571	63.46
	Threonine	1.316	22.3
	Threonine
19	Tyrosine	7.194	133.49
	Tyrosine	6.892	118.89
	Tyrosine	3.933	58.99
	Tyrosine	3.175	38.27
	Tyrosine	3.07	38.27
	Tyrosine
20	Valine	3.599	63.35
	Valine	2.258	31.89
	Valine	1.031	20.75
	Valine	0.976	19.41
ID	Nucleotides	H	C
21	Adenosine 5'-monophosphate (AMP)	4.358	87.35
	Adenosine 5'-monophosphate (AMP)	8.582	142.59
	Adenosine 5'-monophosphate (AMP)	4.496	73.33
	Adenosine 5'-monophosphate (AMP)	4.012	66.2
	Adenosine 5'-monophosphate (AMP)	4.79	77.1
	Adenosine 5'-monophosphate (AMP)	6.13	89.42
	Adenosine 5'-monophosphate (AMP)
22	Guanosine monophosphate (GMP)	8.197	140.22
	Guanosine monophosphate (GMP)	5.926	89.36
	Guanosine monophosphate (GMP)	4.742	76.79
	Guanosine monophosphate (GMP)	4.477	73.42
	Guanosine monophosphate (GMP)	4.315	87.26
	Guanosine monophosphate (GMP)	3.982	66.13
	Guanosine monophosphate (GMP)
23	Inosine	6.088	91.11
	Inosine	8.34	143.01
	Inosine	4.436	73.05
	Inosine	4.273	88.37
	Inosine	4.764	76.73
	Inosine
24	Inosinic acid (IMP)	4.362	87.62
	Inosinic acid (IMP)	8.554	142.84
	Inosinic acid (IMP)	8.212	149
	Inosinic acid (IMP)	4.499	73.55
	Inosinic acid (IMP)	4.021	66.34
	Inosinic acid (IMP)	4.786	77.42
	Inosinic acid (IMP)	6.137	90.08
ID	Others	H	C
25	2-Aminoethyl dihydrogen phosphate (EAP)	3.204	43.28
	2-Aminoethyl dihydrogen phosphate (EAP)	3.968	62.89
	2-Aminoethyl dihydrogen phosphate (EAP)
26	Acetate	1.906	26.09
	Acetate
27	Carnitine	2.417	45.73
	Carnitine	4.546	66.83
	Carnitine	3.209	56.81
	Carnitine
28	Choline	4.052	58.49
	Choline	3.502	70.15
	Choline	3.187	56.7
	Choline
29	Creatine	3.022	39.48
	Creatine	3.911	56.43
	Creatine
30	Creatinine	3.028	32.97
	Creatinine	4.043	59.12
	Creatinine
31	Cystathionine	2.717	29.93
	Cystathionine	3.086	34.82
	Cystathionine	3.126	34.82
	Cystathionine	2.171	32.89
	Cystathionine	3.947	56.27
	Cystathionine
32	D-Lactic acid	1.311	22.71
	D-Lactic acid	4.095	71.14
	D-Lactic acid
33	Fumaric acid	6.509	138.03
	Fumaric acid	6.507	138
	Fumaric acid
34	Glutaric acid	2.172	39.87
	Glutaric acid	1.776	25.45
	Glutaric acid
35	Lactate	4.119	71.11
	Lactate	1.318	22.91
	Lactate
36	Malic acid	2.661	45.18
	Malic acid	2.349	45.19
	Malic acid	4.29	72.95
	Malic acid	2.662	45.38
	Malic acid	2.348	45.38
	Malic acid	4.287	73.16
	Malic acid
37	Spermine	3.112	47.2
	Spermine	1.816	25.44
	Spermine
38	Taurine	3.254	50.3
	Taurine	3.404	38.17
	Taurine
39	Thioacetic acid	2.43	40.36
	Thioacetic acid
40	Betaine	3.249	55.9
	Betaine	3.891	68.77
	Betaine
41	Glycerol	3.653	65.18
	Glycerol	3.535	65.12
	Glycerol	3.754	74.69
	Glycerol	3.618	65.12
	Glycerol
42	TMAO	3.255	62.03
	TMAO
43	TMA	2.886	46.77
	TMA
44	glyceraldehyde-3-phosphate (G3P)	3.645	60.03
	glyceraldehyde-3-phosphate (G3P)	1.172	19.37
	glyceraldehyde-3-phosphate (G3P)	3.65	76.04
	glyceraldehyde-3-phosphate (G3P)	3.851	67.25
	glyceraldehyde-3-phosphate (G3P)	3.929	67.26
	glyceraldehyde-3-phosphate (G3P)
45	Glycerophosphocholine (GPC)	4.3	62.11
	Glycerophosphocholine (GPC)	3.672	68.54
	Glycerophosphocholine (GPC)	3.918	69.09
	Glycerophosphocholine (GPC)	3.208	56.5
	Glycerophosphocholine (GPC)	3.891	73.33
	Glycerophosphocholine (GPC)	3.891	73.33
	Glycerophosphocholine (GPC)	3.658	64.57
	Glycerophosphocholine (GPC)
46	Glucose	5.221	94.88
	Glucose	3.889	63.39
	Glucose	3.822	63.32
	Glucose	3.813	74.15
	Glucose	3.701	75.6
	Glucose	3.72	63.53
	Glucose	3.521	74.32
	Glucose	3.458	78.65
	Glucose	3.398	72.45
	Glucose	3.227	77.02
47	Glycogen	5.408	102.16
	Glycogen	3.644	79.27
	Glycogen	3.986	75.9
	Glycogen	3.845	73.84
	Glycogen	3.699	75.16
	Glycogen	3.617	75.01
	Glycogen	3.398	72.23
	Glycogen	3.836	62.98
	Glycogen	3.713	63.27
